# Supplementary material for: Engineering HIV-Resistant Human CD4+ T Cells with CXCR4-Specific Zinc-Finger Nucleases
Source: PLoS Pathog. 2011 Apr 14;7(4):e1002020. doi: 10.1371/journal.ppat.1002020 (PMC3077364; doi:10.1371/journal.ppat.1002020)
Supplement: Table S2 — Putative off-target sites of X4-ZFNs. (XLS) [file ppat.1002020.s004.xls]

## Sheet: Sheet1
								X4-ZFN treated			Untransduced control
Rank	Chr	Location	Site	Mismatch	Arrangement1	Homo(+)/Hetero(-)dimer	Gene	# reads	NHEJ events	%NHEJ	# reads	NHEJ events	%NHEJ
0	chr2	136872909	CCACCCACAAGTCATTGGGGTAGAAGCGGTCA	0	X4-ZFN-R_N6_X4-ZFN-L	-	CXCR4	27485	7404	26.94	23430	0	0
1	chr6	25025407	CCACCCACAGGTCCTGGTGtACaTGTGGGTGG	2	X4-ZFN-R_N6_X4-ZFN-R	+		13346	0	0	9605	0	0
2	chr14	69258063	CCACCtCCtAGTCAATAGCGgaTTGGGGGTGG	4	X4-ZFN-R_N6_X4-ZFN-R	+	ZFP36L1	20874	0	0	15219	1	0.007
3	chr5	98363253	ACtCCaCTTCTACCTCTCTGTAGAAGCaGTGG	3	X4-ZFN-L_N6_X4-ZFN-L	+		14811	0	0	13290	0	0
4	chr19	8595061	CCACCCACtAGTgCCTCACcTtGAAGCGGCGG	4	X4-ZFN-R_N6_X4-ZFN-L	-	MYO1F	20356	0	0	23645	0	0
5	chr20	49900265	CCACCttCAAGTCCTCCAGtCaaGGaGGTGG	6	X4-ZFN-R_N5_X4-ZFN-R	+		19266	0	0	294	0	0
6	chr18	48000536	GAGCCtCTcCTACAAAATGACCaGTGGGTGG	3	X4-ZFN-L_N5_X4-ZFN-R	-		11140	0	0	13193	0	0
7	chr9	118148132	CCACCCtCAGGcCAGAGCGGgCCTGaaGGTGG	5	X4-ZFN-R_N6_X4-ZFN-R	+	DEC1	20312	4	0.02	22408	0	0
8	chr4	166114452	CatCCCCCAAGTCAACTGAGACaTGTGGGTGG	3	X4-ZFN-R_N6_X4-ZFN-R	+		19520	0	0	7429	0	0
9	chr3	129336995	TCACCaACAAGTCCTGCGGcCTTGGGGGTGG	2	X4-ZFN-R_N5_X4-ZFN-R	+		10754	0	0	9157	0	0
10	chr7	5334982	CCACCCCCtGGTCAGCACccCaTGTGGGTGT	4	X4-ZFN-R_N5_X4-ZFN-R	+	SLC29A4	21471	1	0.005	35104	1	0.003
11	chr1	237162073	CCACCtCCtGGTCCTGCAGtcCCaGTGGGTGG	5	X4-ZFN-R_N6_X4-ZFN-R	+		25621	1	0.004	26879	2	0.007
12	chr11	47621508	GGGCCcCTTCTgCAGATGGACCaGGaGGTGA	4	X4-ZFN-L_N5_X4-ZFN-R	-		21139	1	0.005	22902	0	0
13	chr15	100765052	CCACCCACAGGTtTTAAGGGTAGAAGCaGCAA	2	X4-ZFN-R_N6_X4-ZFN-L	-	ADAMTS17	10531	84	0.8	7682	2	0.03
14	chr5	150448685	CCACCCACtAGcaGGCAAGcACTTGTGGGTGG	4	X4-ZFN-R_N6_X4-ZFN-R	+	TNIP1	24996	0	0	32148	1	0.003
15	chr12	30679386	CCACCtACttGTCTTGTGTGTtGAAGCaGaCA	6	X4-ZFN-R_N6_X4-ZFN-L	-		7531	170	2.26	13573	0	0
1N5 and N6 refer to the number of nucleotides between each putative ZFN binding site.
