# Supplementary material for: Engineering HIV-Resistant Human CD4+ T Cells with CXCR4-Specific Zinc-Finger Nucleases
Source: PLoS Pathog. 2011 Apr 14;7(4):e1002020. doi: 10.1371/journal.ppat.1002020 (PMC3077364; doi:10.1371/journal.ppat.1002020)
Supplement: Table S3 — Surveyor nuclease data after treatment with X4-ZFNs and challenge by HIV-1. (XLS) [file ppat.1002020.s005.xls]

## Sheet: Sheet1
CCR5 genotype	Donor	Day	MOI	HIV	%NHEJ
wt/wt	ND304	29	600	mock	36.3
		29	600	BK132 (100ng)1	81.9
		29	600	Bk132 (10ng)1	82.4
		29	600	Bk132 (1ng)1	78.7
Δ32/Δ32	ND235	5	600	Mock	34.4
		15	600	Mock	35
		18	600	Mock	30.1
		28	600	Mock	37.2
		15	600	Bk132	55.2
		18	600	Bk132	73
		28	600	Bk132	77.2
		15	600	HxB2	32.5
		18	600	HxB2	60.7
		28	600	HxB2	80.2
		15	600	R3A	54.8
		18	600	R3A	64.7
		28	600	R3A	81.5
1The number refers to the amount of HIV p24 used to infect per million cells. All experiments used 100ng unless specified.
